# Supplementary material for: Citrus genomes: past, present and future
Source: Hortic Res. 2025 Feb 4;12(5):uhaf033. doi: 10.1093/hr/uhaf033 (PMC11992330; doi:10.1093/hr/uhaf033)
Supplement: Web_Material_uhaf033 [file web_material_uhaf033.zip]

Archive with 3 entries (3 files):
- Supplementary Table S1_Clean version.docx
- Supplemnetary Table S2_Clean version.docx
- Supplemnetary Table S3.docx
